# Supplementary material for: MicroRNAs Enhance Keratinocyte Proliferative Capacity in a Stem Cell-Enriched Epithelium
Source: PLoS One. 2015 Aug 6;10(8):e0134853. doi: 10.1371/journal.pone.0134853 (PMC4527697; doi:10.1371/journal.pone.0134853)
Supplement: S2 Table — (XLS) [file pone.0134853.s004.xls]

## Sheet: Sheet1
probelist	geneSymbol	geneName	geneEntrezid	Illimina_probeID	P.Value	adj.P.Val	Foldchange
TlzuclRAgz7dPJeDuU	PTGS2	prostaglandin-endoperoxide synthase 2 (prostaglandin G/H synthase and cyclooxygenase)	5743	ILMN_1677511	8.0012e-08	3.13626e-05	4.46849
uloEAOK7sgSrVEr_qE	ADAMTS1	ADAM metallopeptidase with thrombospondin type 1 motif, 1	9510	ILMN_1673566	1.69573e-10	1.32598e-06	4.41245
fQBeoP6vuzmDv0uXSE	PTGS2	prostaglandin-endoperoxide synthase 2 (prostaglandin G/H synthase and cyclooxygenase)	5743	ILMN_2054297	1.91617e-07	4.99449e-05	3.96875
rvXgcit9VJ3hukuK4U	RNASE7	ribonuclease, RNase A family, 7	84659	ILMN_1712849	8.13137e-08	3.13626e-05	3.43052
cXouwif79.OgdV7j5I	DKK1	dickkopf 1 homolog (Xenopus laevis)	22943	ILMN_1773337	7.62175e-08	3.13626e-05	2.795
EkgiAodLu41r9._dlU	DUSP1	dual specificity phosphatase 1	1843	ILMN_1781285	5.68296e-08	2.69321e-05	2.77149
WqK.uImKeJcSOB396U	JUN	jun proto-oncogene	3725	ILMN_1806023	6.22546e-06	0.000360592	2.49853
Tpa0Q1JHSEiUKQzXfk	STX3	syntaxin 3	6809	ILMN_1659544	1.52028e-08	1.48598e-05	2.28874
HiO.3Ez9533gQfecVE	SERPINB2	serpin peptidase inhibitor, clade B (ovalbumin), member 2	5055	ILMN_2150856	4.2125e-05	0.00118063	2.23181
KSe4E6HfVUdd8.nRGo	ADRB2	adrenoceptor beta 2, surface	154	ILMN_1695590	1.4276e-07	4.26939e-05	2.2278
xgu_Ce51XwNukoiPCs	RND3	Rho family GTPase 3	390	ILMN_1759513	1.26909e-06	0.000138792	2.21313
QvejSgLTHvR.Qvp7VU	CITED2	Cbp/p300-interacting transactivator, with Glu/Asp-rich carboxy-terminal domain, 2	10370	ILMN_1663092	6.87181e-09	1.16535e-05	2.20432
cV6F0uopuniFB6.lzA	PPP1R15A	protein phosphatase 1, regulatory subunit 15A	23645	ILMN_1659936	1.46716e-08	1.48598e-05	2.18902
xrvOEqIHoTopUS.ukg	SERPINB2	serpin peptidase inhibitor, clade B (ovalbumin), member 2	5055	ILMN_2150851	2.38232e-05	0.000796241	2.1156
6o_ed1PKIQ4oKKOj3o	DUSP10	dual specificity phosphatase 10	11221	ILMN_2401878	1.5275e-07	4.42382e-05	2.03522
lpeo0F6ntREgBABUFA	DUSP10	dual specificity phosphatase 10	11221	ILMN_2401873	1.26564e-07	3.9888e-05	1.95817
fvdJRkAdXhVjuP.dVo	CRCT1	cysteine-rich C-terminal 1	54544	ILMN_1803452	0.000141779	0.00268112	1.95054
l.eSZlGKOlRCSNxx2g	CKS2	CDC28 protein kinase regulatory subunit 2	1164	ILMN_1756326	9.40403e-06	0.000475954	1.85865
E0LNfvhGlOFH9VupTo	HMOX1	heme oxygenase (decycling) 1	3162	ILMN_1800512	0.000116572	0.00234931	1.85525
3nGLUT17_w1_vZWv94	JUND	jun D proto-oncogene	3727	ILMN_1810214	5.65476e-08	2.69321e-05	1.85285
BRf6gLs3nnXKlOfsxM	RHPN2	rhophilin, Rho GTPase binding protein 2	85415	ILMN_1753143	2.24579e-09	8.78047e-06	1.84492
BEK5wBK9FWMek3TUKU	HIST1H2BG	histone cluster 1, H2bg	8339	ILMN_1716195	0.000213896	0.00354356	1.7795
0PHsTIiErqT.6nF69s	KLF2	Kruppel-like factor 2 (lung)	10365	ILMN_1735930	1.75246e-05	0.000665919	1.76251
WSCXl8FLZyOV97UqH4	RIPK2	receptor-interacting serine-threonine kinase 2	8767	ILMN_1758939	3.90132e-07	7.35094e-05	1.76059
QrAE564FKrvjrjCooM	CD55	CD55 molecule, decay accelerating factor for complement (Cromer blood group)	1604	ILMN_1800540	2.96175e-06	0.000219587	1.76042
xrn_lcMkehBFGFE6AQ	FAM84B	family with sequence similarity 84, member B	157638	ILMN_1670807	4.13388e-08	2.69321e-05	1.75899
NmhkRKIAl8SOdOoKu4	KLF6	Kruppel-like factor 6	1316	ILMN_1737406	2.82641e-09	8.84045e-06	1.74189
cigtUAK57R.C96H6r0	CREB5	cAMP responsive element binding protein 5	9586	ILMN_1731714	1.6743e-10	1.32598e-06	1.73974
TkrTkRL.jAqSwQs_qU	RHOB	ras homolog family member B	388	ILMN_1802205	7.09955e-05	0.00167332	1.71954
9UEi3Ker08Tj04lIFE	CKS2	CDC28 protein kinase regulatory subunit 2	1164	ILMN_2072296	4.51448e-07	8.02296e-05	1.71418
fSUyR.vR7Xu0iR4nUU	TXNIP	thioredoxin interacting protein	10628	ILMN_1697448	7.17532e-07	0.000106771	1.70709
BdXlXor7fQnuh96j_Q	DUSP5	dual specificity phosphatase 5	1847	ILMN_1656501	5.17694e-08	2.69321e-05	1.70437
ZS.1LRPrlPSh1J78Sg	YOD1	YOD1 OTU deubiquinating enzyme 1 homolog (S. cerevisiae)	55432	ILMN_1678919	2.42743e-06	0.0002041	1.69756
QVzg5Li7oIl9LSJ0Bc	ZNF165	zinc finger protein 165	7718	ILMN_1806502	1.15838e-07	3.85445e-05	1.69658
HdUm8EQDU6ks46Std4	ATF3	activating transcription factor 3	467	ILMN_2374865	1.95316e-05	0.000710361	1.69326
xUfi7QnhfnjrhPkXo4	IL24	interleukin 24	11009	ILMN_1774685	7.52949e-07	0.000107049	1.67402
QUUtJIOgnyKB_XuJno	INSIG1	insulin induced gene 1	3638	ILMN_1793474	3.72401e-05	0.00106774	1.67261
ZF65k4uq38Iv_undU4	TSC22D2	TSC22 domain family, member 2	9819	ILMN_1685574	1.00232e-08	1.16535e-05	1.6617
N_XLnEBfXuodLt9KQ4	C3orf52	chromosome 3 open reading frame 52	79669	ILMN_2184612	4.4986e-08	2.69321e-05	1.64977
uHsBTr1JJe9RFVEU0o	AVPI1	arginine vasopressin-induced 1	60370	ILMN_1671731	9.13358e-07	0.000116917	1.6493
Qr50FTPPp7E160feH0	LIPG	lipase, endothelial	9388	ILMN_2189027	1.01468e-07	3.60651e-05	1.63356
6mvSRT4Iv9cT2inld4	INO80C	INO80 complex subunit C	125476	ILMN_1730294	5.85782e-08	2.69443e-05	1.61642
0Uu3XrB6Bd14qoNeuc	ZFP36	zinc finger protein 36, C3H type, homolog (mouse)	7538	ILMN_1720829	1.41463e-06	0.000147124	1.59985
Ei326OO4U_KF7SnE6I	C20orf111	chromosome 20 open reading frame 111	51526	ILMN_2049727	7.5082e-07	0.000107049	1.59319
BlfRT7oOOV6fwr8nUQ	KLF9	Kruppel-like factor 9	687	ILMN_1778523	1.9488e-09	8.78047e-06	1.58994
ucp3.VSiLjjokzI3p0	C1orf116	chromosome 1 open reading frame 116	79098	ILMN_2073446	5.30948e-08	2.69321e-05	1.58595
fr1fXPUJ9TJ55XL.f0	PIM1	pim-1 oncogene	5292	ILMN_1815023	7.24454e-05	0.00169607	1.57377
6qX7Kf6SsIqVCsIGIk	FAM131A	family with sequence similarity 131, member A	131408	ILMN_1729217	5.91757e-09	1.15681e-05	1.57174
TglBRSOehFd9U3v3u0	SPRR3	small proline-rich protein 3	6707	ILMN_1810835	0.000177655	0.00314649	1.56991
cf3p10BLK_ksKSrVP0	SLC2A3	solute carrier family 2 (facilitated glucose transporter), member 3	6515	ILMN_1775708	2.42625e-05	0.000800508	1.56876
oV9YmmXCX_W4k5EeIM	KLF6	Kruppel-like factor 6	1316	ILMN_1735014	1.0136e-06	0.000121936	1.56069
HG0ydfL3nXtlcH6TqQ	C16orf72	chromosome 16 open reading frame 72	29035	ILMN_1773407	1.53012e-06	0.000152418	1.55968
TnXnV6gC6bOleJ6n8w	MAFF	v-maf musculoaponeurotic fibrosarcoma oncogene homolog F (avian)	23764	ILMN_1680139	1.44485e-06	0.000147686	1.55861
HpLtZeSN0FUhNCjBNs	IRF6	interferon regulatory factor 6	3664	ILMN_1725946	9.82022e-06	0.00048755	1.55002
fUOg71SuElV8F0td1I	TOB1	transducer of ERBB2, 1	10140	ILMN_1672004	2.78878e-06	0.00021591	1.54267
BlTOBd3lclioQHt_CU	RNF19B	ring finger protein 19B	127544	ILMN_1682081	6.19285e-07	9.98453e-05	1.53854
E4gf6slO7CA6Os9Fqg	KIAA1551	KIAA1551	55196	ILMN_2229922	7.59976e-05	0.00173469	1.53277
odS7F6Sa56DN4aWI3w	HIST1H2AE	histone cluster 1, H2ae	3012	ILMN_1756849	0.00200198	0.0168509	1.52486
EZ36jee93UqdSBeMXs	FOXO3	forkhead box O3	2309	ILMN_1844692	7.65529e-07	0.000107857	1.51279
QcTp5rXYs3hZYjXono	HIST2H2AA4	histone cluster 2, H2aa4	723790	ILMN_3242900	1.75432e-05	0.000665919	1.51029
0Vb3Klul.liHskiAGw	HES4	hairy and enhancer of split 4 (Drosophila)	57801	ILMN_1653466	1.25999e-05	0.00055821	1.50651
iJ6OnjpKeJLqgkr.BA	PHLDA1	pleckstrin homology-like domain, family A, member 1	22822	ILMN_3251550	9.02801e-05	0.00195553	1.49915
9epLgujNHgojKCUhxE	ATF4	activating transcription factor 4 (tax-responsive enhancer element B67)	468	ILMN_2358457	1.69154e-07	4.72392e-05	1.49524
9Ggo7Al01ygokJV3kI	KIAA1551	KIAA1551	55196	ILMN_1726289	7.02896e-06	0.000389808	1.49476
ie0v5HrazOgET53Fec	PIGA	phosphatidylinositol glycan anchor biosynthesis, class A	5277	ILMN_1705985	6.03552e-06	0.0003522	1.49317
cN5JSO9gpSNehuCopY	AIM1L	absent in melanoma 1-like	55057	ILMN_3307874	2.51392e-06	0.000204898	1.48886
QuXm7AUSXSFJzqiKEE	FSTL3	follistatin-like 3 (secreted glycoprotein)	10272	ILMN_1730670	7.30515e-07	0.000106771	1.48855
liegJXpEAHv1juQLuo	CSRP2	cysteine and glycine-rich protein 2	1466	ILMN_1660806	2.39879e-08	2.08415e-05	1.48569
6txq5SNLKl7j9e0u10	FOXO3	forkhead box O3	2309	ILMN_1681703	8.52783e-07	0.000114159	1.48014
KNCCAeJCl4meV5F1kg	UPP1	uridine phosphorylase 1	7378	ILMN_1798256	3.03238e-06	0.000221605	1.47827
fU.2CUXpISvye.TSSU	CDKN2B	cyclin-dependent kinase inhibitor 2B (p15, inhibits CDK4)	1030	ILMN_2376723	1.04021e-06	0.000123241	1.476
xHict9__dq5P4o6P6o	SPRR1A	small proline-rich protein 1A	6698	ILMN_1716591	9.67769e-06	0.000484539	1.47491
ohQSSIzl.dPfpxJLqE	STK17B	serine/threonine kinase 17b	9262	ILMN_1798543	9.28371e-09	1.16535e-05	1.46614
oidAild8WcmK4yhN6c	EIF1	eukaryotic translation initiation factor 1	10209	ILMN_1803846	6.59806e-07	0.000103187	1.46036
cZUqab.lwTUpb3vFAg	HIST2H2AC	histone cluster 2, H2ac	8338	ILMN_1768973	1.86376e-05	0.000695421	1.46022
9kmEFbXdWL.0weJUdk	MAF	v-maf musculoaponeurotic fibrosarcoma oncogene homolog (avian)	4094	ILMN_1719543	3.39395e-07	6.99602e-05	1.45114
i6SQgrik0qBqDSnqHg	C10orf10	chromosome 10 open reading frame 10	11067	ILMN_1767556	0.00276874	0.0210298	1.44574
BvIpQQ9yzp__kCLnEU	SLC38A2	solute carrier family 38, member 2	54407	ILMN_1651799	1.57849e-05	0.000628203	1.4435
ip0d0fgiqN_u_yx_h4	GRPEL2	GrpE-like 2, mitochondrial (E. coli)	134266	ILMN_1721138	1.52303e-06	0.000152418	1.44286
Bn_IX9d16seK5zglB4	RALA	v-ral simian leukemia viral oncogene homolog A (ras related)	5898	ILMN_1755364	1.19951e-06	0.000136928	1.43942
leum53JXdLxSd.ogo0	PPP1R14C	protein phosphatase 1, regulatory (inhibitor) subunit 14C	81706	ILMN_1664855	8.79085e-08	3.27333e-05	1.43866
uGAZTct4NUm2qd7lJ8	RRAGC	Ras-related GTP binding C	64121	ILMN_1760121	1.70427e-06	0.000163516	1.43782
u_d16Z4iurUJIvjS1c	MAFG	v-maf musculoaponeurotic fibrosarcoma oncogene homolog G (avian)	4097	ILMN_1692260	2.63657e-05	0.000839782	1.43491
c9PSir.9NS5RJ0qB1o	FAM210A	family with sequence similarity 210, member A	125228	ILMN_1658110	1.07335e-05	0.000506798	1.43339
Kleqv0tN1U.rVeh7f4	BRD2	bromodomain containing 2	6046	ILMN_1758918	4.21747e-06	0.00027255	1.43287
0uTENpFUglVbSPV9S8	RNMT	RNA (guanine-7-) methyltransferase	8731	ILMN_1769637	5.50862e-07	9.51904e-05	1.42475
oe3JON5OFzDf4FH9sU	TSC22D2	TSC22 domain family, member 2	9819	ILMN_2124187	1.64531e-05	0.000640074	1.42458
fXL4oy0om0O5_xMi54	ATF4	activating transcription factor 4 (tax-responsive enhancer element B67)	468	ILMN_1672128	1.32202e-06	0.000143577	1.4241
0SXIpJz.FN6z863D_w	PMAIP1	phorbol-12-myristate-13-acetate-induced protein 1	5366	ILMN_2098446	3.06844e-05	0.00092819	1.42274
H9WdVTND.X.t1qniwM	MID1	midline 1 (Opitz/BBB syndrome)	4281	ILMN_1761858	6.76084e-07	0.000104686	1.4126
ipWbdgqkXuB0Ap3.SI	HIST2H2AA3	histone cluster 2, H2aa3	8337	ILMN_2144426	0.000277099	0.00420325	1.4119
xYf1Y2UpKL93a4cc2c	HIST2H2AA3	histone cluster 2, H2aa3	8337	ILMN_1659047	4.76758e-05	0.00128331	1.40851
iAepXghr1JftfXu51c	TMEM55B	transmembrane protein 55B	90809	ILMN_1770742	9.75221e-08	3.54686e-05	1.4079
TnuFUko7cM7igOI7UU	KCNK1	potassium channel, subfamily K, member 1	3775	ILMN_1718863	9.79625e-07	0.000120514	1.40663
ovtEinu7lcR4Uq.sAU	E2F7	E2F transcription factor 7	144455	ILMN_1798210	1.39364e-05	0.000589059	1.40198
izF53O6ueTnKAsqeqk	C1orf74	chromosome 1 open reading frame 74	148304	ILMN_1786470	0.000282851	0.0042698	1.40081
