# Supplementary material for: MicroRNAs Enhance Keratinocyte Proliferative Capacity in a Stem Cell-Enriched Epithelium
Source: PLoS One. 2015 Aug 6;10(8):e0134853. doi: 10.1371/journal.pone.0134853 (PMC4527697; doi:10.1371/journal.pone.0134853)
Supplement: S4 Table — (XLSX) [file pone.0134853.s006.xlsx]

## Sheet: stem cell maintenance - known t
ID	Gene Name	Species
9314	Kruppel-like factor 4 (gut)	Homo sapiens
4853	Notch homolog 2 (Drosophila)	Homo sapiens
55183	RAP1 interacting factor homolog (yeast)	Homo sapiens
4092	SMAD family member 7	Homo sapiens
8313	axin 2	Homo sapiens
857	caveolin 1, caveolae protein, 22kDa	Homo sapiens
1021	cyclin-dependent kinase 6	Homo sapiens
23405	dicer 1, ribonuclease type III	Homo sapiens
57534	mindbomb homolog 1 (Drosophila)	Homo sapiens
7533	tyrosine 3-monooxygenase/tryptophan 5-monooxygenase activation protein, eta polypeptide	Homo sapiens
463	zinc finger homeobox 3; hypothetical LOC100132068	Homo sapiens
